# Supplementary material for: Weight Loss by Diet Versus Metabolic Surgery Increases Circulating NT-proANP in Obese Individuals
Source: J Clin Med. 2026 Feb 14;15(4):1515. doi: 10.3390/jcm15041515 (PMC12942638; doi:10.3390/jcm15041515)
Supplement: Supplementary file 1 [file jcm-15-01515-s001.zip]

Archive with 1 entries (1 files):
- jcm-4085581-supplementary.pdf
